# Supplementary material for: Household expenditure on leprosy outpatient services in the Indian health system: A comparative study
Source: PLoS Negl Trop Dis. 2018 Jan 4;12(1):e0006181. doi: 10.1371/journal.pntd.0006181 (PMC5771634; doi:10.1371/journal.pntd.0006181)
Supplement: S1 Dataset — (XLSX) [file pntd.0006181.s002.xlsx]

## Sheet: Sheet1
sr_nu	pt_area	pt_age	pt_age_reco2	pt_sex	pt_occ_reco2	fam_siz_reco1	earn_no	inc_hh_reco3	exp_hh_reco2	sav_hh_reco1	strct_hous2	typ_lep	trtmt_behav	typ_faci_all2	opd_frequ_3vis2	RAD_exp_cons_pv	tot_exp_inv	RAD_exp_suppldrug_pv	RAD_exp_direct_pv	transp_frequency	RAD2_exp_transpo_pv	dist_2side	RAD2_wage_pt_pv_assum	wageloss_pt_adult_pv	RAD2_school_days_lost	RAD2_wage_crgv_pv	tot_exp_food	RAD2_indirect_pv_assum	RAD2_grand_pv_assum	or_dist_2side_reco1	catestropy	catestrophy_reco1
1	0	35	1	2	1	0	1	1	4	0	0	2	3	2	1	150	300	700	850	2	60	6	294	294		294	0	648	1498	0	6.24167	0
2	0	18	0	2	0	1	2	0	2	1000	1	1	1		0		0			0		6					0			0
3	0	26	1	2	1	0	2	0	2	500	1	1	1		0		0			0		4					0			0
4	0	17	0	1	0	1	2	1	3	1500	0	1	1		0		0			0		6					0			0
5	0	31	1	2	0	0	2	1	3	0	0	2	1		0		0			0		8					0			1
6	0	33	1	1	0	1	1	1	3	0	1	2	1	3	1	0	0	0	0	1	40	4	294	294		294	0	628	628	0	3.48889	0
7	0	11	0	2	1	0	1	1	3	0	1	1	1		0		0			0		4					0			0
8	0	55	2	2	1	0	1	0	2	0	0	1	1	3	1	0	0	0	0	2	60	6	294	294		294	0	648	648	0	4.32	0
9	0	33	1	2	0	1	2	1	3	0	0	2	1		0		0			0		4					0			0
10	0	18	0	1	0	1	3	1	2	2030	0	2	2	2	1	150	0	100	250	2	80	8	294	294		294	50	668	918	1	4.37143	0
11	0	22	1	1	0	0	2	0	2	1000	0	2	2	2	1	150	0	150	300	2	80	8	294	294		294	100	668	968	1	6.45333	0
12	0	17	0	2	1	0	1	1	3	0	0	1	1		0		0			0		12					0			1
13	0	65	2	2	0	0	1	0	2	0	0	1	1		0		0			0		4					0			0
14	0	19	1	2	0	0	2	0	2	1000	1	1	1	1	1	100	0	125	225	2	40	4	441	441		294	0	775	1000	0	6.66667	0
15	0	40	2	1	0	0	1	1	3	375	0	2	3		0		0			0		2					0			0
16	0	55	2	2	1	0	2	1	2	1740	1	1	1	1	1	50	0	150	200	1	60	6	294	294		294	0	648	848	0	4.71111	0
17	0	19	1	1	0	0	2	1	3	520	1	1	1		0		0			0		6					0			0
18	0	43	2	1	0	0	2	1	3	0	0	1	1		0		0			0		6					0			0
19	0	14	0	1	1	0	1	1	3	1050	0	1	1		0		0			0		6					0			0
20	0	16	0	1	1	1	2	1	3	0	0	1	1		0		0			0		6					0			0
21	0	21	1	1	0	1	2	1	3	1500	0	1	1		0		0			0		6					0			0
22	0	36	2	2	0	1	2	1	3	1500	0	1	1		0		0			0		6					0			0
23	0	19	1	2	0	0	2	1	2	420	0	1	1		0		0			0		4					0			0
24	0	56	2	1	0	1	2	1	2	420	0	1	1	1	1	100	0	300	400	1	40	4	882	882		294	0	1216	1616	0	8.97778	0
25	0	26	1	2	1	1	1	1	4	0	0	2	1		0		0			0		16					0			1
26	0	12	0	2	1	0	1	1	3	0	0	1	1	1	1	100	0	300	400	1	40	4	588	588	2	294	0	922	1322	0	6.29524	0
27	0	14	0	1	1	0	2	1	3	1500	0	1	1	1	1	100	0	250	350	1	60	6	1470	1470	5	294	0	1824	2174	0	9.66222	0
28	0	31	1	2	1	0	1	1	3	490	0	1	1	1	1	100	0	250	350	1	60	6	294	294		294	0	648	998	0	4.75238	0
29	0	33	1	2	0	0	2	1	3	0	0	1	1	1	1	50	0	150	200	1	40	4	588	588		294	0	922	1122	0	6.23333	0
30	0	12	0	2	1	0	1	1	3	1050	1	1	1	1	1	50	0	100	150	1	100	10	882	882	3	294	0	1276	1426	1	6.79048	0
31	0	7	0	2	1	1	2	1	3	0	1	1	1	1	1	50	0	150	200	2	100	10	735	735	3	294	0	1129	1329	1	7.38333	0
32	0	38	2	2	0	1	2	1	2	1020	1	1	1		0		0			0		8					0			1
33	0	40	2	2	1	1	2	0	2	0	1	1	1	1	1	100	0	300	400	1	80	8	294	294		294	0	668	1068	1	7.12	0
34	0	17	0	2	1	1	2	1	2	1020	0	1	1		0		0			0		6					0			0
35	0	15	0	1	1	1	1	1	3	1050	0	1	1		0		0			0		10					0			1
36	0	22	1	1	0	0	1	1	2	1020	1	1	1		0		0			0		8					0			1
37	0	31	1	1	0	0	1	1	3	0	1	1	1		0		0			0		2					0			0
38	0	38	2	1	0	1	1	1	4	1000	0	2	3		0		0			0		4					0			0
39	0	36	2	2	0	0	2	1	4	1000	0	1	1		0		0			0		12					0			1
40	0	16	0	1	1	1	2	1	2	1020	1	2	3		0		0			0		8					0			1
41	0	51	2	2	1	1	2	1	2	1020	1	1	1	3	1	0	0	0	0	1	160	16	147	147		294	0	601	601	1	3.33889	0
42	0	61	2	2	1	1	1	1	3	0	1	1	1	3	1	0	0	0	0	1	180	18	147	147		294	0	621	621	1	3.45	0
43	0	51	2	2	0	0	1	1	3	0	1	1	1		0		0			0		18					0			1
44	0	19	1	2	0	1	2	1	2	1020	0	1	1		0		0			0		20					0			1
45	0	63	2	1	1	1	2	0	2	500	0	2	1		0		0			0		20					0			1
46	0	41	2	1	0	1	2	1	3	1530	0	1	1		0		0			0		8					0			1
47	0	13	0	2	1	1	1	1	3	2000	0	1	1		0		0			0		8					0			1
48	0	31	1	1	0	1	2	0	2	1000	1	1	1		0		0			0		8					0			1
49	0	17	0	2	1	1	1	1	3	1050	1	1	1		0		0			0		14					0			1
50	0	55	2	1	0	0	1	1	3	0	1	1	1		0		0			0		14					0			1
51	0	12	0	1	1	0	1	1	3	700	1	1	1		0		0			0		14					0			1
52	0	60	2	2	1	0	1	1	3	700	1	1	1		0		0			0		14					0			1
53	0	36	2	1	0	0	1	1	2	1400	1	1	1		0		0			0		10					0			1
54	0	39	2	2	0	1	1	1	2	1020	1	2	1		0		0			0		16					0			1
55	0	41	2	2	1	0	1	1	3	0	0	1	1	3	1	0	0	0	0	1	180	18	294	294		0	0	474	474	1	2.25714	0
56	0	30	1	2	1	1	1	1	2	1020	1	2	1		0		0			0		18					0			1
57	0	51	2	2	1	1	2	0	2	1000	1	1	1	3	1	0	0	0	0	1	200	20	147	147		0	0	347	347	1	2.31333	0
58	0	27	1	1	0	1	2	1	3	0	1	1	1		0		0			0		6					0			0
59	0	11	0	1	1	1	1	1	4	0	0	1	1	1	1	100	0	300	400	1	60	6	588	588	2	294	0	942	1342	0	4.97037	0
60	0	25	1	2	0	1	2	1	2	2550	0	1	1		0		0			0		0.4					0			0
61	0	56	2	1	0	0	2	1	3	1575	1	1	1		0		0			0		14					0			1
62	0	62	2	2	1	0	0	1	1	1000	1	1	1		0		0			0		14					0			1
63	0	26	1	1	0	0	3	1	1	2700	1	2	3	2	1	100	0	250	350	2	140	14	294	294		294	0	728	1078	1	5.98889	0
64	0	16	0	2	1	0	1	1	3	0	1	1	1		0		0			0		10					0			1
65	0	8	0	1	1	1	1	0	1	0	1	2	1		0		0			0		10					0			1
66	0	7	0	1	1	1	1	0	1	0	1	2	1		0		0			0		10					0			1
67	0	19	1	1	0	1	2	1	3	1275	1	2	1		0		0			0		6					0			0
68	0	24	1	2	1	1	1	1	4	0	1	1	1		0		0			0		6					0			0
69	0	35	1	1	0	1	1	1	4	0	1	1	1		0		0			0		6					0			0
70	0	17	0	2	0	1	3	1	2	1020	1	1	1		0		0			0		6					0			0
71	0	10	0	2	1	1	2	1	3	0	1	1	1	1	1	100	0	150	250	1	60	6	2940	2940	10	294	0	3294	3544	0	19.6889	1
72	0	14	0	2	1	0	1	1	3	0	0	1	1		0		0			0		6					0			0
73	0	61	2	2	1	1	1	1	3	0	1	2	1		0		0			0		6					0			0
74	0	12	0	2	1	0	0	1	3	375	0	1	1		0		0			0		4					0			0
75	0	15	0	1	1	0	1	1	3	375	0	1	1		0		0			0		6					0			0
76	0	17	0	1	0	0	3	1	1	2400	0	2	1		0		0			0		6					0			0
77	0	37	2	2	0	0	3	1	1	2400	0	2	1		0		0			0		6					0			0
78	0	8	0	1	1	0	3	1	1	2400	0	1	1		0		0			0		6					0			0
79	0	12	0	1	1	0	3	1	1	2400	0	1	1		0		0			0		6					0			0
80	0	32	1	2	1	1	1	1	4	0	1	1	1		0		0			0		30					0			1
81	0	10	0	2	1	1	1	1	3	2250	1	1	1	1	1	100	0	200	300	0	300	30	147	147	0	0	0	447	747	1	2.76667	0
82	0	14	0	2	1	1	1	1	4	1080	1	1	1	3	1	0	0	40	40	0	200	20	147	147	0	0	0	347	387	1	1.43333	0
83	0	26	1	2	0	1	4	1	2	1250	0	1	1		0		0			0		30					0			1
84	0	26	1	2	1	1	1	1	4	2000	1	1	1		0		0			0		24					0			1
85	0	23	1	1	0	0	2	1	2	1020	1	1	1		0		0			0		20					0			1
86	0	22	1	2	1	1	1	1	3	0	1	1	1		0		0			0		18					0			1
87	0	36	2	1	0	1	1	0	2	0	0	1	1	2	1	50	0	150	200	2	60	6	294	294		294	0	648	848	0	5.65333	0
88	0	12	0	1	1	1	3	1	2	2000	0	1	1		0		0			0		2					0			0
89	0	13	0	1	1	1	2	1	2	1200	0	1	1		0		0			0		4					0			0
90	0	23	1	2	1	1	1	1	3	0	1	1	1	1	1	100	0	400	500	2	200	20	294	294		294	0	788	1288	1	6.13333	0
91	0	25	1	1	0	0	3	1	2	1400	0	2	3		0		0			0		20					0			1
92	0	52	2	1	0	1	2	1	3	1600	1	1	1		0		0			0		20					0			1
93	0	23	1	1	0	1	2	1	4	2000	0	2	3		0		0			0		6					0			0
94	0	46	2	2	1	1	2	1	3	1800	0	1	1	3	1	0	0	0	0	1	60	6	294	294		294	0	648	648	0	2.4	0
95	0	26	1	2	1	1	1	1	4	0	1	2	1	3	1	0	0	0	0	1	80	8	294	294		294	0	668	668	1	2.78333	0
96	0	13	0	1	1	1	1	1	4	0	0	1	3	1	1	500	0	1000	1500	1	40	4	1176	1176	4	588	0	1804	3304	0	11.0133	1
97	0	22	1	1	0	0	1	0	2	0	1	2	3	3	1	0	0	267	267	3	60	6	294	294		294	0	648	915	0	6.1	0
98	0	46	2	2	1	1	2	1	2	1020	1	1	1	3	1	0	0	0	0	1	80	8	147	147		0	0	227	227	1	1.26111	0
99	0	8	0	1	1	1	1	1	3	0	0	1	1	1	1	75	0	300	375	2	80	8	735	735	3	294	0	1109	1484	1	7.06667	0
100	0	33	1	2	0	1	2	1	2	1020	1	1	1	3	1	0	0	0	0	1	60	6	294	294		294	0	648	648	0	3.6	0
101	0	36	2	2	1	1	2	1	3	1500	0	1	1	3	1	0	0	0	0	1	60	6	147	147		0	0	207	207	0	0.92	0
102	0	35	1	1	0	0	2	0	2	500	1	2	3		0		0			0		6					0			0
103	0	14	0	2	1	1	3	1	2	1666	0	1	1		0		0			0		8					0			1
104	0	15	0	2	1	1	1	1	3	0	1	2	3		0		0			0		6					0			0
105	0	17	0	2	0	0	1	1	2	1200	1	1	1		0		0			0		6					0			0
106	0	60	2	1	0	0	1	1	2	1200	1	2	3		0		0			0		6					0			0
107	0	11	0	1	1	0	1	1	2	1200	1	2	1		0		0			0		6					0			0
108	0	18	0	1	0	0	3	1	2	1200	1	1	1		0		0			0		4					0			0
109	0	29	1	2	1	1	2	1	3	0	1	1	1		0		0			0		10					0			1
110	0	27	1	1	1	0	1	1	4	0	1	1	1		0		0			0		10					0			1
111	0	12	0	2	1	1	2	1	3	1500	1	1	1		0		0			0		10					0			1
112	0	9	0	2	1	0	2	1	3	0	1	1	1		0		0			0		10					0			1
113	0	6	0	2	1	1	1	1	3	0	1	1	1		0		0			0		10					0			1
114	0	47	2	2	1	1	2	1	3	750	1	1	1	3	1	0	0	0	0	1	100	10	294	294		0	0	394	394	1	1.75111	0
115	0	14	0	2	1	1	2	1	3	1500	1	1	1	1	1	50	0	150	200	1	100	10	147	147	0	294	0	541	741	1	3.29333	0
116	0	52	2	2	0	0	1	1	1	3875	1	1	1		0		0			0		8					0			1
117	0	9	0	2	1	0	1	1	2	1020	0	1	1	1	1	50	0	425	475	2	60	6	882	882	3	294	0	1236	1711	0	9.50556	0
118	0	33	1	2	0	1	2	1	3	0	1	1	1		0		0			0		10					0			1
119	0	19	1	2	0	1	2	1	3	1125	1	1	1		0		0			0		18					0			1
120	0	41	2	2	1	1	2	1	3	1125	1	1	1		0		0			0		12					0			1
121	1	60	2	2	1	1	2	0	2	1000	1	1	4	3	1	10	0	67	77	2	40	4	196	196		221	200	457	534	0	3.56	0
122	1	17	0	1	1	1	1	0	2	600	1	1	1	3	1	0	0	0	0	1	140	14	294	294		294	0	728	728	0	4.85333	0
123	1	60	2	2	0	1	2	0	1	0	1	1	3	2	1	25	0	75	100	2	140	14	294	294		221	0	655	755	0	7.19048	0
124	1	55	2	1	0	1	1	0	2	0	1	1	1	3	1	0	0	0	0	2	180	18	294	294		221	0	695	695	0	5.79167	0
125	1	60	2	2	1	1	2	0	2	500	1	1	1	3	1	0	0	0	0	2	160	16	294	294		294	0	748	748	0	4.98667	0
126	1	66	2	1	0	1	2	0	1	480	1	1	1	3	1	0	0	0	0	1	30	3	294	294		294	0	618	618	0	5.15	0
127	1	25	1	2	1	1	1	1	2	2800	1	1	1	3	1	0	0	0	0	1	80	8	294	294		294	0	668	668	1	3.18095	0
128	1	34	1	2	1	1	1	1	3	1040	1	1	4	2	1	15	0	0	15	2	120	12	294	294		294	0	708	723	1	3.0125	0
129	1	40	2	1	0	1	1	0	2	500	1	1	1	3	1	0	0	0	0	0	40	4	294	294		0	0	334	334	0	2.22667	0
130	1	20	1	2	0	1	2	0	1	0	1	1	1	3	1	0	0	0	0	1	100	10	294	294		294	0	688	688	1	6.55238	0
131	1	65	2	2	1	1	2	0	1	400	1	1	1	3	1	0	0	0	0	0	100	10	147	147		0	0	247	247	1	2.05833	0
132	1	50	2	2	0	0	1	1	3	325	1	1	1	3	1	0	0	0	0	0	80	8	147	147		0	0	227	227	1	1.1641	0
133	1	19	1	1	0	1	2	0	1	480	1	1	1	3	1	0	0	0	0	1	60	6	294	294		0	0	354	354	0	2.95	0
134	1	38	2	2	1	0	1	1	3	1760	0	1	1	3	1	0	0	0	0	0	60	6	294	294		0	0	354	354	0	1.475	0
135	1	36	2	2	1	0	2	0	1	1050	0	1	1		0		0			0		4					0			0
136	1	15	0	2	1	1	1	1	3	350	0	1	1	3	1	0	0	0	0	1	100	10	294	294	1	294	0	688	688	1	3.27619	0
137	1	38	2	2	1	0	1	0	1	1000	1	1	1	3	1	0	0	0	0	1	20	2	294	294		294	0	608	608	0	5.06667	0
138	1	11	0	1	1	1	1	1	2	2100	1	1	1	3	1	0	0	0	0	1	10	1	294	294	1	294	0	598	598	0	2.84762	0
139	1	50	2	1	0	1	1	1	2	1400	1	1	1	3	1	0	0	0	0	0	10	1	147	147		0	0	157	157	0	0.747619	0
140	1	15	0	2	1	1	1	1	3	1050	1	1	1	3	1	0	0	0	0	1	30	3	294	294	1	294	0	618	618	0	2.94286	0
141	1	16	0	2	1	1	1	0	2	0	1	1	1	3	1	0	0	0	0	1	100	10	294	294		294	0	688	688	1	4.58667	0
142	1	6	0	1	1	0	1	1	3	1050	1	1	1	3	1	0	0	0	0	1	20	2	294	294	1	294	0	608	608	0	2.89524	0
143	1	16	0	1	1	1	1	1	2	1400	1	1	1	3	1	0	0	0	0	0	30	3	294	294		0	0	324	324	0	1.54286	0
144	1	16	0	2	1	1	3	0	2	1066	1	1	1	3	1	0	0	0	0	0	40	4	147	147		0	0	187	187	0	1.16875	0
145	1	25	1	2	1	1	3	0	1	266	1	1	1	3	1	15	0	50	65	2	40	4	294	294		294	0	628	693	0	8.6625	0
146	1	14	0	2	1	0	1	0	1	300	1	1	1	3	1	0	0	0	0	1	40	4	294	294	1	294	0	628	628	0	6.97778	0
147	1	6	0	2	1	1	1	1	3	400	1	1	1	3	1	0	0	0	0	0	10	1	147	147	1	147	0	304	304	0	1.26667	0
148	1	28	1	2	1	1	1	1	3	800	0	1	3	3	1	150	500	50	200	1	40	4	294	294		294	0	628	828	0	3.45	0
149	1	22	1	2	1	0	1	0	2	450	1	1	1	3	1	0	0	0	0	1	40	4	294	294		0	0	334	334	0	2.47407	0
150	1	50	2	2	1	1	1	0	1	350	0	1	1	3	1	0	0	0	0	1	10	1	294	294		294	0	598	598	0	5.69524	0
151	1	20	1	2	1	1	4	0	1	175	0	1	1	3	1	0	0	0	0	1	30	3	147	147		0	0	177	177	0	3.37143	0
152	1	40	2	2	1	0	1	1	2	600	1	1	1	3	1	0	0	0	0	0	30	3	294	294		0	0	324	324	0	1.8	0
153	1	25	1	1	0	1	1	1	4	1800	1	1	1	3	1	0	0	0	0	1	30	3	294	294		0	0	324	324	0	0.9	0
154	1	55	2	1	0	0	1	1	3	1600	0	1	1	3	1	0	0	0	0	0	30	3	294	294		0	0	324	324	0	1.35	0
155	1	60	2	2	1	1	1	1	3	800	0	1	1	3	1	0	0	0	0	1	20	2	294	294		294	0	608	608	0	2.53333	0
156	1	16	0	1	1	0	1	1	4	0	1	1	1	3	1	0	0	0	0	2	40	4	294	294		294	0	628	628	0	2.61667	0
157	1	56	2	2	1	1	1	1	2	600	0	1	1	3	1	0	0	0	0	2	20	2	294	294		294	0	608	608	0	3.37778	0
158	1	55	2	1	0	1	1	0	1	0	1	1	1	3	1	0	0	0	0	2	40	4	294	294		294	0	628	628	0	10.4667	1
159	1	22	1	2	1	0	1	1	3	0	1	1	1	3	1	0	0	0	0	1	60	6	147	147		147	0	354	354	0	1.68571	0
160	1	55	2	1	0	1	2	0	1	0	1	1	1	3	1	0	0	0	0	1	50	5	147	147		147	0	344	344	0	4.58667	0
161	1	28	1	2	1	1	2	1	3	0	1	1	1	3	1	0	0	0	0	2	10	1	294	294		294	0	598	598	0	3.32222	0
162	1	64	2	2	1	1	1	0	2	250	1	1	1	3	1	0	0	0	0	0	10	1	294	294		0	0	304	304	0	2.02667	0
163	1	11	0	2	1	1	1	1	4	1000	1	1	1	3	1	0	0	0	0	0	30	3	147	147	1	147	0	324	324	0	1.8	0
164	1	51	2	2	0	1	4	0	1	375	1	1	1	3	1	0	0	0	0	1	40	4	294	294		0	0	334	334	0	2.96889	0
165	1	10	0	2	1	0	1	0	2	0	1	1	1	3	1	0	0	0	0	1	80	8	294	294	1	294	0	668	668	1	4.45333	0
166	1	40	2	2	1	0	1	1	3	800	1	1	1	3	1	0	0	0	0	1	120	12	294	294		0	0	414	414	1	1.725	0
167	1	50	2	2	1	0	2	0	2	0	1	1	1		0		0			0		6					0			0
168	1	12	0	1	1	1	2	0	2	1000	1	1	1		0		0			0		6					0			0
169	1	20	1	1	0	0	2	0	2	0	1	1	1	3	1	0	0	0	0	1	60	6	294	294		294	0	648	648	0	5.4	0
170	1	50	2	2	1	1	2	0	1	0	1	1	1	3	1	0	0	0	0	0	60	6	294	294		0	0	354	354	0	3.37143	0
171	1	30	1	2	1	0	1	1	2	2400	1	1	1	3	1	0	0	0	0	1	80	8	294	294		0	0	374	374	1	1.55833	0
172	1	47	2	1	0	1	3	0	2	0	1	2	1	3	1	0	0	0	0	0	80	8	294	294		0	0	374	374	1	2.49333	0
173	1	20	1	2	0	1	2	1	3	850	1	2	1	3	1	0	0	0	0	0	20	2	294	294		0	0	314	314	0	1.23137	0
174	1	16	0	1	1	1	1	1	3	3000	1	1	1	3	1	0	0	0	0	1	100	10	294	294		294	0	688	688	1	2.29333	0
175	1	33	1	2	0	0	1	1	2	600	1	1	1	3	1	0	0	0	0	1	60	6	294	294		588	0	942	942	0	5.23333	0
176	1	13	0	2	1	1	3	1	1	2700	0	1	1	3	1	0	0	0	0	0	20	2	294	294	1	294	0	608	608	0	3.37778	0
177	1	55	2	1	0	0	1	1	4	0	1	2	4	3	1	30	0	0	30	1	100	10	294	294		294	0	688	718	1	2.99167	0
178	1	30	1	2	1	1	1	1	3	0	1	1	1	3	1	0	0	0	0	2	20	2	294	294		294	0	608	608	0	2.89524	0
179	1	14	0	1	1	1	1	1	3	0	1	1	1	3	1	0	0	0	0	0	10	1	294	294	1	294	0	598	598	0	2.65778	0
180	1	15	0	1	1	0	2	1	4	1000	0	1	3	2	1	150	0	0	150	1	20	2	294	294	1	294	0	608	758	0	2.52667	0
181	1	65	2	1	1	0	0	0	1	0	1	1	1	3	1	0	0	0	0	1	20	2	294	294		294	0	608	608	0	20.2667	1
182	1	39	2	2	1	0	2	0	1	2000	1	1	4	2	1	50	0	50	100	2	40	4	294	294		294	0	628	728	0	4.85333	0
183	1	17	0	1	0	1	3	0	1	800	1	1	1	3	1	0	0	0	0	1	20	2	294	294		294	0	608	608	0	5.06667	0
184	1	12	0	2	1	0	1	1	2	600	0	1	3	1	1	120	0	1800	1920	1	60	6	1764	1764	6	294	0	2118	4038	0	22.4333	1
185	1	6	0	2	1	0	1	1	2	600	1	2	1	3	1	0	0	0	0	1	60	6	294	294	1	294	0	648	648	0	3.6	0
186	1	54	2	1	0	1	2	1	1	3500	1	2	1	3	1	0	0	0	0	0	60	6	294	294		0	0	354	354	0	1.68571	0
187	1	11	0	2	1	1	1	1	4	0	1	1	1	3	1	0	0	0	0	1	60	6	294	294	1	294	0	648	648	0	2.7	0
188	1	12	0	2	1	0	1	1	2	600	1	1	1	3	1	0	0	0	0	1	60	6	294	294	1	294	0	648	648	0	3.6	0
189	1	16	0	1	1	0	1	1	2	600	1	1	3	3	1	100	0	220	320	1	120	12	294	294		294	0	708	1028	1	5.71111	0
190	1	13	0	1	1	1	4	0	2	500	1	1	1	3	1	0	0	0	0	1	40	4	294	294	1	294	0	628	628	0	4.18667	0
191	1	8	0	1	1	1	4	0	2	500	1	2	3	1	1	200	0	2000	2200	1	40	4	588	588	2	588	0	1216	3416	0	22.7733	1
192	1	33	1	2	0	0	1	1	2	600	1	1	1	3	1	0	0	0	0	1	60	6	294	294		588	0	942	942	0	5.23333	0
193	1	65	2	2	1	1	2	0	1	400	1	1	1	3	1	0	0	0	0	0	100	10	147	147		0	0	247	247	1	2.05833	0
194	1	50	2	2	0	0	1	1	3	325	1	1	1	3	1	0	0	0	0	0	80	8	147	147		0	0	227	227	1	1.1641	0
195	1	19	1	1	0	1	2	0	1	480	1	1	1	3	1	0	0	0	0	1	60	6	294	294		0	0	354	354	0	2.95	0
196	1	38	2	2	1	0	1	1	3	1760	0	1	1	3	1	0	0	0	0	0	60	6	294	294		0	0	354	354	0	1.475	0
197	1	36	2	2	1	0	2	0	1	1050	0	1	1		0		0			0		4					0			0
198	1	50	2	1	0	1	1	1	2	1400	1	1	1	3	1	0	0	0	0	0	10	1	147	147		0	0	157	157	0	0.747619	0
199	1	15	0	2	1	1	1	1	3	1050	1	1	1	3	1	0	0	0	0	1	30	3	294	294	1	294	0	618	618	0	2.94286	0
200	1	16	0	2	1	1	1	0	2	0	1	1	1	3	1	0	0	0	0	1	100	10	294	294		294	0	688	688	1	4.58667	0
201	1	6	0	1	1	0	1	1	3	1050	1	1	1	3	1	0	0	0	0	1	20	2	294	294	1	294	0	608	608	0	2.89524	0
202	1	16	0	1	1	1	1	1	2	1400	1	1	1	3	1	0	0	0	0	0	30	3	294	294		0	0	324	324	0	1.54286	0
203	1	16	0	2	1	1	3	0	2	1066	1	1	1	3	1	0	0	0	0	0	40	4	147	147		0	0	187	187	0	1.16875	0
204	1	60	2	2	1	1	1	1	3	800	0	1	1	3	1	0	0	0	0	1	20	2	294	294		294	0	608	608	0	2.53333	0
205	1	16	0	1	1	0	1	1	4	0	1	1	1	3	1	0	0	0	0	2	40	4	294	294		294	0	628	628	0	2.61667	0
206	1	56	2	2	1	1	1	1	2	600	0	1	1	3	1	0	0	0	0	2	20	2	294	294		294	0	608	608	0	3.37778	0
207	1	55	2	1	0	1	1	0	1	0	1	1	1	3	1	0	0	0	0	2	40	4	294	294		294	0	628	628	0	10.4667	1
208	1	22	1	2	1	0	1	1	3	0	1	1	1	3	1	0	0	0	0	1	60	6	147	147		147	0	354	354	0	1.68571	0
209	1	55	2	1	0	1	2	0	1	0	1	1	1	3	1	0	0	0	0	1	50	5	147	147		147	0	344	344	0	4.58667	0
210	1	28	1	2	1	1	2	1	3	0	1	1	1	3	1	0	0	0	0	2	10	1	294	294		294	0	598	598	0	3.32222	0
211	1	64	2	2	1	1	1	0	2	250	1	1	1	3	1	0	0	0	0	0	10	1	294	294		0	0	304	304	0	2.02667	0
212	1	10	0	2	1	0	1	0	2	0	1	1	1	3	1	0	0	0	0	1	80	8	294	294	1	294	0	668	668	1	4.45333	0
213	1	40	2	2	1	0	1	1	3	800	1	1	1	3	1	0	0	0	0	1	120	12	294	294		0	0	414	414	1	1.725	0
214	1	50	2	2	1	0	2	0	2	0	1	1	1	3	1	0	0	0	0	1	60	6	294	294		294	0	648	648	0	5.4	0
215	1	12	0	1	1	1	2	0	2	1000	1	1	1		0		0			0		6					0			0
216	1	20	1	1	0	0	2	0	2	0	1	1	1	3	1	0	0	0	0	1	60	6	294	294		294	0	648	648	0	5.4	0
217	1	50	2	2	1	1	2	0	1	0	1	1	1	3	1	0	0	0	0	0	60	6	294	294		0	0	354	354	0	3.37143	0
218	1	30	1	2	1	0	1	1	2	2400	1	1	1	3	1	0	0	0	0	1	80	8	294	294		0	0	374	374	1	1.55833	0
219	1	47	2	1	0	1	3	0	2	0	1	2	1	3	1	0	0	0	0	0	80	8	294	294		0	0	374	374	1	2.49333	0
220	1	17	0	1	0	1	3	0	1	800	1	1	1	3	1	0	0	0	0	1	20	2	294	294		294	0	608	608	0	5.06667	0
221	1	13	0	1	1	1	1	1	4	0	1	2	1		0		0			0		4					0			0
222	1	9	0	1	1	1	1	1	4	0	1	1	1		0		0			1		4					0			0
223	1	41	2	2	0	1	2	1	2	1002	0	1	1	3	1	0	0	0	0	1	40	4	147	147		74	0	261	261	0	1.45	0
224	1	10	0	1	1	1	1	1	3	0	0	1	1	3	1	0	0	0	0	1	60	6	1176	1176	4	74	0	1310	1310	0	7.27778	0
225	1	5	0	2	1	0	1	1	3	0	1	2	1	3	1	0	0	0	0	1	60	6	1764	1764	6	74	0	1898	1898	0	10.5444	1
226	1	5	0	1	1	0	1	1	3	490	1	1	1	3	1	0	0	0	0	2	60	6	1176	1176	4	184	0	1420	1420	0	6.7619	0
227	1	44	2	2	1	0	1	1	3	0	1	1	1		0		0			0		6					0			0
228	1	10	0	2	1	0	1	1	3	1040	0	1	1	3	1	0	0	0	0	1	60	6	1176	1176	4	74	0	1310	1310	0	5.45833	0
229	1	54	2	1	0	0	1	1	3	0	1	2	1		0		0			0		6					0			0
230	1	25	1	1	0	0	1	1	4	0	0	1	1		0		0			0		6					0			0
231	1	37	2	2	1	1	2	1	2	1020	0	2	1		0		0			0		6					0			0
232	1	12	0	1	1	1	1	1	4	0	1	1	1	3	1	0	0	0	0	2	60	6	1176	1176	4	147	0	1383	1383	0	5.7625	0
233	1	14	0	2	1	1	1	1	3	0	1	1	1		0		0			0		6					0			0
234	1	65	2	2	1	0	0	0	1	0	1	2	1		0		0			0		6					0			0
235	1	17	0	2	1	1	1	1	4	0	0	2	1		0		0			0		6					0			0
236	1	16	0	2	1	1	2	1	3	1500	0	2	1		0		0			0		6					0			0
237	1	20	1	2	1	1	1	1	3	0	1	1	1	3	1	0	0	0	0	1	60	6	147	147		74	0	281	281	0	1.3381	0
238	1	21	1	2	1	1	2	1	3	1500	0	2	1		0		0			0		6					0			0
239	1	16	0	1	0	1	2	1	3	1500	1	2	1		0		0			0		6					0			0
240	1	9	0	1	1	0	1	1	3	0	0	1	1	3	1	0	0	50	50	2	60	6	1470	1470	5	184	0	1714	1764	0	9.8	0
